# Supplementary material for: Clinical and Genetic Characterization of Noonan Syndrome in a Romanian Cohort from Transylvania: Details on PTPN11 c.922A>G Variant and Phenotypic Spectrum
Source: Diagnostics (Basel). 2025 Oct 30;15(21):2753. doi: 10.3390/diagnostics15212753 (PMC12607955; doi:10.3390/diagnostics15212753)
Supplement: Supplementary file 1 [file diagnostics-15-02753-s001.zip]

Archive with 1 entries (1 files):
- diagnostics-3868228-supplementary.pdf
